# Supplementary material for: Continuity Scaling: A Rigorous Framework for Detecting and Quantifying Causality Accurately
Source: Research (Wash D C). 2022 May 4;2022:9870149. doi: 10.34133/2022/9870149 (PMC9101326; doi:10.34133/2022/9870149)
Supplement: Supplementary Materials — SI.pdf (where we include analytic and computational details of the results in the main text. This SI is helpful but not essential for understanding the main results of the paper.) [file 9870149.f1.zip]

Archive with 2 entries (2 files):
- movie_SI.mp4
- SI.pdf
